# Supplementary material for: The Predictive Impact of HPV Genotypes, Tumor Suppressors and Local Immune Response in the Regression of Cervical Intraepithelial Neoplasia 2-3: A Prospective Population-Based Cohort Study
Source: Int J Mol Sci. 2025 May 28;26(11):5205. doi: 10.3390/ijms26115205 (PMC12155477; doi:10.3390/ijms26115205)
Supplement: Supplementary file 1 [file ijms-26-05205-s001.zip]

Archive with 1 entries (1 files):
- ijms-3646962-supplementary.pdf
